# Supplementary material for: The Impact of Pre-Chemotherapy Body Composition and Immunonutritional Markers on Chemotherapy Adherence in Stage III Colorectal Cancer Patients
Source: J Clin Med. 2023 Feb 10;12(4):1423. doi: 10.3390/jcm12041423 (PMC9962672; doi:10.3390/jcm12041423)
Supplement: Supplementary file 1 [file jcm-12-01423-s001.zip]

Archive with 1 entries (1 files):
- jcm-2184843-supplementary.pdf
